# Supplementary material for: Clinical and histopathological study of renal biopsy in Nepalese children: A single center experience
Source: PLoS One. 2022 Oct 27;17(10):e0276172. doi: 10.1371/journal.pone.0276172 (PMC9612495; doi:10.1371/journal.pone.0276172)
Supplement: S1 File — (XLSX) [file pone.0276172.s001.xlsx]

## Sheet: Sheet1
Age/Y	Sex	Cl/F Indications	Indications	ANA/dsDNA	serum alb g/l	urine alb mg/24h	Creatinine mg/dl	24UP g/day	Microscopy					IF								Microscopy	Microscopy					Diagnosis	Crescents %	Lupus Nephritis(Activity/Chronicity)
									Glomeuli no	Glomeruli	Tubules	Interstitium	Arteries	Glomeruli no	IGG	IGA	IGM	C3	C1q	Kappa	Lambda	Glomeruli	Glomeruli	Interistium (Inflammation)	Interistium (Fibrosis+Tubular atrophy)	Interistium (RBC/WBC/Hyaline cast)	Arteries
14	F	Fever,anemia,swelling of body	Nephritic syndrome	Negative			5	2.4	15					5	Negative	1+	Negative	3+	Negative	Trace	1+	sclerotic pattern+mesangioproliferative pattern+endocapillary proliferation+ crescents	sclerotic pattern+mesangioproliferative pattern+endocapillary proliferation+ crescents	moderate chronic inflammation	mild fibrosis+tubular atrophy		unremarkable	Post-infectious glomerulonephritis	53
8	F	fever, dec urine output	Nephritic syndrome						6					4	3+	Trace	1+	4+	1+	Trace	Trace	Global+Segmental sclerosis+ mesangioproliferative pattern+endocapillary proliferation	sclerotic pattern+ mesangioproliferative pattern+endocapillary proliferation	mild chronic inflammation	mild fibrosis+tubular atrophy		unremarkable	Post-infectious glomerulonephritis
2	M	Steroid resistant nephrotic syndrome	Steroid Resistant Nephrotic syndrome						19					2	Trace	Negative	Negative	Trace	Negative	Trace	Trace	unremarkable	unremarkable	mild chronic inflammation	mild fibrosis+tubular atrophy		unremarkable	Minimal change disease
7	M	hematuria	Isolated hematuria			17.5			17					10	Trace	4+	Negative	Trace	Negative	2+	3+	segmental sclerosis+ mesangioproliferative pattern+mesangioproliferative pattern+endocapillaryproliferation	sclerotic pattern+ mesangioproliferative pattern+endocapillary proliferation	mild chronic inflammation	mild fibrosis+tubular atrophy		unremarkable	IgA Nephropathy M1E1S1T0C0
14	M	Puffiness of face, swelling of body, SOB,hematuria	Nephritic syndrome	Negative					4					3	2+	1+	Trace	4+	2+	2+	3+	mesangioproliferative pattern+endocapillary proliferation+ crescents+lobular accentuation	mesangioproliferative pattern+endocapillary proliferation+ crescents	severe chronic inflammation	mild fibrosis+tubular atrophy		unremarkable	Membranoproliferative glomerulonephritis	75
13	M	Generalized body swelling, hematuria, nephrotic range proteinuria	Nephritic syndrome		3.5		0.9		12					12	Trace	Trace	Negative	3+	Negative	Negative	Negative	mesangioproliferative pattern+endocapillary proliferation+ crescents+double contours+lobular accentuation	mesangioproliferative pattern+endocapillary proliferation+ crescents	mild chronic inflammation	unremarkable	RBC casts	unremarkable	Membranoproliferative glomerulonephritis	16
9	M	hematuria, dec urine output, generalized edema, HTN	Nephrititc syndrome		3.1	4+	3.6	2.49	11					3	Negative	1+	3+	Trace	Negative	Trace	Trace	Global+Segmental sclerosis+mesangioproliferative pattern	sclerotic pattern+mesangioproliferative pattern	severe chronic inflammation	mild fibrosis+tubular atrophy		unremarkable	Focal Segmental Glomerulosclerosis
17	M	nephrotic syndrome	Steroid sensitive Nephrotic syndrome			4+	1.1	15.19	9					4	Negative	Negative	Negative	Negative	Negative	Negative	Negative	unremarkable	unremarkable	unremarkable	unremarkable		unremarkable	Minimal change disease
14	F	Steroid resistant nephrotic syndrome	Steroid Resistant Nephrotic syndrome						5					6	1+	4+	2+	1+	Negative	1+	4+	mesangioproliferative pattern+mesangioproliferative pattern+endocapillaryproliferation+capillary loops thickening	mesangioproliferative pattern+endocapillaryproliferation+capillary loops thickening	mild chronic inflammation	mild fibrosis+tubular atrophy	RBC casts+hyaline casts	unremarkable	IgA Nephropathy M1E1S0T0C1	6
13	M	proteinuria	Proteinuria	Negative				1.29	2					0	Negative	Negative	Negative	Negative	Negative	Negative	Negative	mesangioproliferative pattern+lobular accentuation	mesangioproliferative pattern	mild chronic inflammation	mild fibrosis+tubular atrophy		unremarkable	Membranoproliferative Glomerulonephritis
13	M	RPGN due to PIGN	Nephritic syndrome						12					0	Negative	Negative	Negative	Negative	Negative	Negative	Negative	mesangioproliferative pattern+endocapillary proliferation	mesangioproliferative pattern+endocapillary proliferation	severe chronic inflammation	mild fibrosis+tubular atrophy		unremarkable	Post-infectious glomerulonephritis	16.7
7	F	nephrotic syndrome with hypertensive encephalopathy	Steroid sensitive Nephrotic syndrome	Negative					5					2	Trace	Negative	2+	Negative	Negative	Negative	Negative	mesangial matrix expansion	mesangioproliferative pattern	unremarkable	unremarkable		unremarkable	Minimal Change Disease
6	M	SLE	SLE	Positive			2.5		13					0	Negative	Negative	Negative	Negative	Negative	Negative	Negative	mesangioproliferative pattern+endocpaillary proliferation+crescents+capillary loops thickening	mesangioproliferative pattern+endocpaillary proliferation+crescents+capillary loops thickening	moderate chronic inflammation	mild fibrosis+tubular atrophy		unremarkable	Diffuse proliferative lupus nephritis ISN/RPS Class IV	15	A:11/24 C:2/12
11	F	Fever, rashes, Lupus nephritis.	SLE	Positive		3+		1.1	11					5	1+	3+	3+	3+	2+	3+	4+	mesangioproliferative pattern+endocpaillary proliferation+crescents+capillary loops thickening	mesangioproliferative pattern+endocpaillary proliferation+crescents+capillary loops thickening	moderate chronic inflammation	unremarkable		unremarkable	Diffuse proliferative lupus nephritis ISN/RPS Class IV-G	27	A:13/24 C:0/12
4	M	hematuria	Isolated hematuria						23					4	1+	Negative	3+	1+	1+	Trace	2+	mesangioproliferative pattern+mesangioproliferative pattern	mesangioproliferative pattern	mild chronic inflammation	mild fibrosis+tubular atrophy		unremarkable	IgM nephropathy
14	M	nephrotic range proteinuria	Proteinuria	Negative	3.3	3+		1.75	19					7	Trace	Negative	Negative	2+	Negative	Trace	Trace	segmental sclerosis+mesangial expansion	sclerotic pattern+mesangioproliferative pattern	mild chronic inflammation	mild fibrosis+tubular atrophy	RBC casts	unremarkable	Focal segmental glomerulosclerosis
14	F	Petechial rashes, swelling of body, SLE nephritis	SLE						10					0	2+	Negative	Negative	2+	2+	3+	3+	mesangioproliferative pattern+endocpaillary proliferation+capillary loops thickeningi	mesangioproliferative pattern+endocpaillary proliferation+capillary loops thickening	mild chronic inflammation	mild fibrosis+tubular atrophy		unremarkable	Diffuse proliferative lupus nephritis ISN/RPS Class IV		A:8/24 C:2/12
17	F	hematuria	Isolated hematuria				0.98		18					8	4+	4+	3+	3+	2+	3+	4+	global and segmental sclerosis+mesangioproliferative pattern+endocpaillary proliferation+crescents+capillary loops thickening+ fibrinoid necrosis	sclerotic pattern+mesangioproliferative pattern+endocpaillary proliferation+crescents+capillary loops thickening+ fibrinoid necrosis	mild chronic inflammation	mild fibrosis+tubular atrophy		unremarkable	Focal proliferative lupus nephritis ISN/RPS class III A	33	A:13/24 C:2/12
15	F	SLE, heavy proteinuria	SLE	Positive					13					8	3+	3+	3+	2+	2+	3+	3+	mesangioproliferative pattern+endocpaillary proliferation+capillary loops thickening	mesangioproliferative pattern+endocpaillary proliferation+capillary loops thickening	mild chronic inflammation	mild fibrosis+tubular atrophy		unremarkable	Membranous lupus nephritis ISN/RPS Class V		A:1/24 C:0/12
12	F	Hematuria, proteinuria	Nephrotic Proteinuria + Hematuria			3+			21					5	4+	2+	Trace	3+	2+	3+	3+	global and segmental sclerosis+crescents	sclerotic pattern+crescents	moderate chronic inflammation	mild fibrosis+tubular atrophy		unremarkable	Crescentic glomerulonephritis Type II immune complex mediated	95
15	F	SLE	SLE	Positive		3+	0.76	3.7	12					4	3+	2+	1+	3+	2+	2+	3+	global and segmental sclerosis+mesangioproliferative pattern+endocpaillary proliferation+crescents	sclerotic pattern+mesangioproliferative pattern+endocpaillary proliferation+crescents	mild chronic inflammation	mild fibrosis+tubular atrophy		unremarkable	Diffuse proliferative lupus nephritis ISN/RPS Class IV-G	25	A:13/24 C:2/12
15	M	LL swelling and facial puffiness, HTN, hematuria,proteinuria	Steroid sensitive Nephrotic syndrome		4.2	2+	0.6	1.2	25					8	Trace	Negative	2+	3+	Negative	Trace	1+	sclerotic pattern+mesangioproliferative pattern+endocapillary proliferation+ crescents+double contours+capillary loops thickening+lobular accentuation	sclerotic pattern+mesangioproliferative pattern+endocapillary proliferation+ crescents+capillary loops thickening	mild chronic inflammation	mild fibrosis+tubular atrophy		intimal thickening+hyalinosis	Membranoproliferative glomerulonephritis
7	M	nephrotic syndrome (steroid resistant)	Steroid Resistant Nephrotic syndrome						4					3	Trace	Negative	Negative	Trace	Negative	1+	1+	unremarkable	unremarkable	mild chronic inflammation	mild fibrosis+tubular atrophy	focal calcification	unremarkable	Minimal change disease
11	M	hematuria, swelling of face	Nephrotic Proteinuria + Hematuria			3+	1.6	1.4	5					0	Negative	Negative	Negative	Negative	Negative	Negative	Negative	mesangioproliferative pattern+endocapillary proliferation+crescents+capllary thickening+double contours+lobular accentuation	mesangioproliferative pattern+endocapillary proliferation+crescents+capllary loops thickening	moderate chronic inflammation	mild fibrosis+tubular atrophy		unremarkable	Membranoproliferative glomerulonephritis	20
10	M	hematuria	Isolated hematuria						18					7	Trace	3+	2+	Trace	Negative	Trace	Trace	mesangioproliferative pattern+mesangioproliferative pattern	mesangioproliferative pattern	mild chronic inflammation	mild fibrosis+tubular atrophy		unremarkable	IgA Nephropathy M0E0S0T0C0
13	M	proteinuria	Proteinuria						9					3	2+	1+	Negative	1+	Negative	1+	1+	Global+Segmental sclerosis+ mesangioproliferative pattern+endocapillary proliferation	sclerotic pattern+ mesangioproliferative pattern+endocapillary proliferation	moderate chronic inflammation	mild fibrosis+tubular atrophy		unremarkable	Post-infectious glomerulonephritis	11
18	F	Fever, SOB, swelling of lower limbs	Nephritic syndrome			4+	9		4					0	Negative	Negative	Negative	Negative	Negative	Negative	Negative	hyaline capillary loops	capillary loops thickening	mild chronic inflammation	mild fibrosis+tubular atrophy		unremarkable	Acute Kidney Injury/ ATN
17	F	Swelling of whole body, dec urine output	Nephritic syndrome	Negative		4+	1.1	1.26	30					17	3+	3+	2+	3+	3+	Negative	Negative	mesangioproliferative pattern+endocpaillary proliferation+crescents+capillary loops thickening	mesangioproliferative pattern+endocpaillary proliferation+crescents+capillary loops thickening	moderate chronic inflammation	mild fibrosis+tubular atrophy		intimal thickening	Diffuse proliferative lupus nephritis ISN/RPS Class IV-G		A:11/24 C:2/12
11	M	hematuria, proteinuria	Nephrotic Proteinuria + Hematuria				0.8	3.92	5					2	Trace	3+	Negative	1+	Negative	2+	3+	mesangioproliferative pattern	mesangioproliferative pattern	mild chronic inflammation	unremarkable		unremarkable	IgA Nephropathy M0E0S0T0C0
13	M	HSP nephritis	HSP			3+	1.3		20					3	Trace	4+	2+	3+	Negative	2+	2+	mesangioproliferative pattern+mesangioproliferative pattern+crescents	mesangioproliferative pattern+crescents	mild chronic inflammation	mild fibrosis+tubular atrophy		unremarkable	IgA Nephropathy M1E0S0T0C2	45
18	F	Nephrotic syndrome, facial puffiness and body swelling	Nephrotic syndrome		3.2	4+	0.9		11					4	4+	Negative	Negative	2+	Negative	2+	1+	capillary loops thickening and focal spikes	capillary loops thickening	unremarkable	unremarkable		unremarkable	Membranous nephropathy
7	M	Nephrotic syndrome, steroid resistant with HTN and persistent hematuria	Steroid Resistant Nephrotic syndrome						16					5	1+	Negative	2+	Trace	Negative	Negative	Negative	mesangioproliferative pattern+mesangioproliferative pattern	mesangioproliferative pattern	unremarkable	unremarkable		unremarkable	Minimal Change Disease
18	F	proteinuria	Isolated hematuria					2.76	0					4	Negative	Negative	1+	Negative	Negative	Negative	Negative	mesangial proliferative changes+crescents	mesangial proliferative pattern+crescents	mild chronic inflammation	mild fibrosis+tubular atrophy		unremarkable	Inadequate for definite opinion	25
15	F	Fever,hematuria	Isolated Hematuria			2+	3.3	1.5	6					7	1+	3+	Negative	2+	Negative		1+	sclerotic pattern+mesangioproliferative pattern	sclerotic pattern+mesangioproliferative pattern	mild chronic inflammation	mild fibrosis+tubular atrophy		hyalinosis	IgA Nephropathy M0E0S0T0C0
13	M	Renal impairment	Renal Failure	Negative		1+	1.6		14					5	3+	Negative	Negative	3+	1+	3+	4+	sclerotic pattern+mesangioproliferative pattern+endocapillary proliferation+ crescents+capillary loops thickening+lobular accentuation	sclerotic pattern+mesangioproliferative pattern+endocapillary proliferation+ crescents+capillary loops thickening	moderate chronic inflammation	moderate fibrosis+tubular atrophy		unremarkable	Membranoproliferative glomerulonephritis	14
13	F	peri-orbital edema	Proteinuria						4					3	Trace	Negative	2+	3+	Negative	1+	2+	mesangioproliferative pattern+crescents	mesangioproliferative pattern+crescents	mild chronic inflammation	mild fibrosis+tubular atrophy		unremarkable	Post-infectious glomerulonephritis
11	F	Swelling hand and leg, SLE	Proteinuria	Positive		3+	0.7		5					1	3+	1+	1+	2+	2+	3+	4+	mesangioproliferative pattern+endocpaillary proliferation+capillary loops thickening	mesangioproliferative pattern+endocpaillary proliferation+capillary loops thickening	mild chronic inflammation	mild fibrosis+tubular atrophy		unremarkable	Focal proliferative lupus nephritis ISN/RPS class III A		A:5/24 C:0/12
14	M	Pallor, facial puffiness, swelling of whole body	Proteinuria	Negative		2+	7.4	3.89	9					3	1+	3+	Negative	2+	Negative	1+	1+	segmental sclerosis+mesangioproliferative pattern+endocapillaryproliferation+lobular accentuation+crescents	sclerotic pattern+mesangioproliferative pattern+endocapillaryproliferation+crescents	moderate chronic inflammation	moderate fibrosis+tubular atrophy		unremarkable	IgA Nephropathy M1E1S0T1C1	38
14	F	Goodpasture, pain abdomen, swelling of body, hemoptysis	Goodpasture's syndrome	Positive				4.95	10					4	3+	Negative	1+	2+	Negative	1+	3+	sclerotic pattern+mesangioproliferative pattern+crescents	sclerotic pattern+mesangioproliferative pattern+crescents	moderate chronic inflammation	mild fibrosis+tubular atrophy		unremarkable	Crescentic glomerulonephritis Type I Anti-GBM	60
21 Days	F	B/l lower leg swelling, abd distension, SOB,Nephrotic syndrome.	Steroid sensitive Nephrotic syndrome		14	4+	1.3	3.84	0					3	Trace	Negative	Negative	Trace	Negative	Trace	Trace	unremarkable	unremarkable	unremarkable	unremarkable		unremarkable	Minimal change disease
14	F	swelling of face	Proteinuria	Negative					7					0	2+	Negative	Negative	2+	Negative	2+	3+	sclerotic pattern+mesangioproliferative pattern+crescents	sclerotic pattern+mesangioproliferative pattern+crescents	severe chronic inflammation	moderate fibrosis+tubular atrophy		unremarkable	Focal proliferative lupus nephritis ISN/RPS class III	71	A:11/24 C:2/12
17	F	Hemolytic anemia,pancreatitis	Proteinuria			1+	1.48	0.91	11					6	2+	3+	Trace	1+	Negative	1+	2+	mesangioproliferative pattern+mesangioproliferative pattern+ischemic changes+mesangiolysis	mesangioproliferative pattern	mild chronic inflammation	mild fibrosis+tubular atrophy		intimal thickening+hyalinosis	IgA Nephropathy M0E0S0T0C0
7	M	Nephrotic syndrome resistatant to sterioid	Steroid Resistant Nephrotic syndrome						29					12	Trace	Negative	2+	Trace	Negative	Trace	Trace	global and segmental sclerosis	sclerotic pattern	mild chronic inflammation	mild fibrosis+tubular atrophy		unremarkable	Focal Segmental Glomerulosclerosis
6	M	Hematuria, edema, proteinuria	Nephritic syndrome						7					5	Trace	Negative	Negative	Trace	Negative	Trace	Trace	unremarkable	unremarkable	mild chronic inflammation	mild fibrosis+tubular atrophy		unremarkable	Non-immune non proliferative glomerulonephritis-Alport Syndrome
11	M	Generalized body swelling	Steroid sensitive Nephrotic syndrome			3+			23					3	2+	3+	Negative	3+	Negative	1+	2+	sclerotic pattern+ mesangioproliferative pattern	sclerotic pattern+ mesangioproliferative pattern	mild chronic inflammation	mild fibrosis+tubular atrophy		unremarkable	IgA Nephropathy M1E0S1T0C0	0
13	F	Fever, puffy face, b/l limbs swelling	Proteinuria				12.31		10					3	2+	Negative	Negative	Trace	Negative	1+	1+	sclerotic pattern+mesangioproliferative pattern+crescents	sclerotic pattern+mesangioproliferative pattern+crescents	moderate chronic inflammation	mild fibrosis+tubular atrophy		unremarkable	Crescentic glomerulonephritis Type III Pauci immune	50
10	F	Nephrotic syndrome	Steroid sensitive Nephrotic syndrome	Negative					9					8	3+	3+	3+	2+	3+	3+	4+	sclerotic pattern+mesangioproliferative pattern+endocpaillary proliferation+capillary loops thickening+membranoproliferative pattern	sclerotic pattern+mesangioproliferative pattern+endocpaillary proliferation+capillary loops thickening	severe chronic inflammation	mild fibrosis+tubular atrophy	hyaline cast	unremarkable	Diffuse proliferative lupus nephritis ISN/RPS Class IV		A:10/24 C:5/12
15	F	Nephrotic syndrome	Steroid sensitive Nephrotic syndrome	Negative			1		17					0	Trace	Trace	Negative	Trace	Negative	Trace	Trace	unremarkable	unremarkable	mild chronic inflammation	mild fibrosis+tubular atrophy		unremarkable	Minimal change disease
13	F	Nephrotic syndrome	Steroid sensitive Nephrotic syndrome	Negative	3.1				32					12	2+	Trace	2+	4+	Negative	1+	1+	mesangioproliferative pattern+endocapillary proliferation+capillary thickening+double contours+lobular accentuation	mesangioproliferative pattern+endocapillary proliferation+capillary loops thickening	mild chronic inflammation	mild fibrosis+tubular atrophy		intimal thickening	Membranoproliferative glomerulonephritis
15	M	Nephrotic syndrome	Steroid sensitive Nephrotic syndrome			1+			10					3	Negative	Negative	Trace	Negative	Negative	Trace	Trace	mesangioproliferative pattern+mesangioproliferative pattern	mesangioproliferative pattern	unremarkable	unremarkable		unremarkable	Minimal change disease
16	M	Renal impairment	Renal Failure				2.4		5					3	Negative	3+	Negative	Negative	Negative	Trace	3+	sclerotic pattern+mesangioproliferative pattern+mesangioproliferative pattern+endocapillaryproliferation+crescents	sclerotic pattern+mesangioproliferative pattern+endocapillaryproliferation+crescents	mild chronic inflammation	mild fibrosis+tubular atrophy		unremarkable	IgA Nephropathy M1E1S0T0C2	40
11	M	ascites	Nephritic syndrome						14					2	3+	1+	Trace	4+	1+	2+	1+	mesangioproliferative pattern+endocapillary proliferation	mesangioproliferative pattern+endocapillary proliferation	mild chronic inflammation	mild fibrosis+tubular atrophy	RBC casts+hyaline casts	unremarkable	Post-infectious glomerulonephritis
17	M	Swelling of body	Steroid sensitive Nephrotic syndrome		21	3+	1.7	4.32	8					2	Trace	Trace	Negative	Trace	Negative	Trace	Trace	mesangioproliferative pattern+double contours+crescents	mesangioproliferative pattern+double contours+crescents	mild chronic inflammation	mild fibrosis+tubular atrophy		unremarkable	Non-immune non proliferative glomerulonephritis-Alport Syndrome	25
2	F	Steroid resistant nephrotic syndrome	Steroid resistant nephrotic syndrome	Negative		3+	0.5		36					4	Trace	Negative	2+	1+	Negative	Trace	Trace	unremarkable	unremarkable	mild chronic inflammation	mild fibrosis+tubular atrophy		unremarkable	Minimal change disease
12	F	Generalized body swelling, hematuria,mixed nephrotic/nephritic syndrome	Nephritic syndrome	Negative		3+			11					5	1+	4+	2+	1+	Negative	1+	1+	segmental sclerosis+mesangioproliferative pattern+mesangioproliferative pattern+endocapillaryproliferation+crescents	sclerotic patterns+mesangioproliferative pattern+endocapillary proliferation+crescents	mild chronic inflammation	mild fibrosis+tubular atrophy	RBC casts+hyaline casts	unremarkable	IgA Nephropathy M1E1S0T0C1	9
15	F	Nephrotic range proteinuria	HSP						9					5	1+	4+	Negative	1+	Negative	3+	3+	mesangioproliferative pattern+crescents	mesangioproliferative pattern+crescents	moderate chronic inflammation	mild fibrosis+tubular atrophy	RBC casts+WBC casts	unremarkable	HSP nephritis	30
16	F	Swelling of body, cough, difficulty breathing	Proteinuria	Negative		4+	3.9		4					2	2+	Trace	Negative	Negative	Negative	Trace	Trace	sclerotic pattern+mesangioproliferative pattern+endocapillary proliferation+ thickened capillary+crescents+mesangiolysis	sclerotic pattern+mesangioproliferative pattern+endocapillary proliferation+ capillary loops thickening+crescents+thrombi in capillaries+fibrinoid necrosis	mild chronic inflammation	moderate fibrosis+tubular atrophy		Intimal thickening+hyalinosis	Thrombotic microangiopathy	25
6	M	Nephrotic syndrome, steroid resistant	Steroid sensitive Nephrotic syndrome	Negative					12					3	Negative	Negative	1+	Negative	Negative	Negative	Trace	segmental sclerosis+mesangioproliferative pattern+mesangioproliferative pattern	sclerotic pattern+mesangioproliferative pattern	mild chronic inflammation	mild fibrosis+tubular atrophy		intimal thickening	Focal segmental glomerulosclerosis
15	M	SLE	SLE	Positive					4					5	3+	1+	1+	4+	1+	3+	3+	mesangioproliferative pattern+endocpaillary proliferation+crescents+capillary loops thickening	mesangioproliferative pattern+endocpaillary proliferation+crescents+capillary loops thickening	moderate chronic inflammation	mild fibrosis+tubular atrophy		unremarkable	Diffuse proliferative lupus nephritis ISN/RPS Class IV	50	A:9/24 C:2/12
15	F	Generalized body swelling,SOB, HTN;nephrotic range proteinuria,hematuria	Nephritic syndrome	Positive					9					2	3+	2+	1+	1+	Negative	1+	1+	global and segmental sclerosis+mesangioproliferative pattern+endocapillary proliferation+crescents+double contours	sclerotic pattern+mesangioproliferative pattern+endocapillary proliferation+crescents	mild chronic inflammation	mild fibrosis+tubular atrophy		unremarkable	Post-infectious glomerulonephritis	22
15	M	Swelling of face + abd/legs,Nephrotic syndrome	Steroid sensitive Nephrotic syndrome	Negative	2.5		1.65	3.9	21					3	1+	Trace	2+	1+	Negative	1+	2+	unremarkable	unremarkable	mild chronic inflammation	mild fibrosis+tubular atrophy		unremarkable	Minimal change disease
15	F	joint pain, hair fall, oral ulcers, serositis, HTN	SLE	Positive	2.2	1+	1		15					10	4+	3+	1+	3+	3+	3+	2+	mesangioproliferative pattern+endocpaillary proliferation	mesangioproliferative pattern+endocpaillary proliferation	mild chronic inflammation	mild fibrosis+tubular atrophy		unremarkable	Focal proliferative lupus nephritis ISN/RPS class III		A:11/24 C:2/12
12	F	Nephrotic syndrome	Steroid sensitive Nephrotic syndrome	Negative				4.1	4					2	Trace	Trace	Negative	Negative	Negative	Trace	Trace	unremarkable	unremarkable	mild chronic inflammation	mild fibrosis+tubular atrophy		unremarkable	Minimal change disease
8	M	vomiting and decreased urinary output	Nephritic syndrome	Negative			10.1		12					2	3+	Negative	3+	1+	Negative	Trace	2+	mesangioproliferative pattern+endocapillary proliferation+ crescents	mesangioproliferative pattern+endocapillary proliferation+ crescents	moderate chronic inflammation	mild fibrosis+tubular atrophy		fibrinoid necrosis	Post-infectious glomerulonephritis	33
15	F	SLE	SLE	Positive		3+	0.8	2.44	11					8	2+	3+	1+	3+	2+	3+	4+	mesangioproliferative pattern+endocpaillary proliferation+crescents+capillary loops thickening	mesangioproliferative pattern+endocpaillary proliferation+crescents+capillary loops thickening	mild chronic inflammation	unremarkable		unremarkable	Diffuse proliferative lupus nephritis ISN/RPS Class IV-S		A:9/24 C:0/12
11	M	Nephrotic syndrome (multiple relapse on steroids)	Frequently relapsing nephrotic syndrome		3.4		0.3	3.3	24					4	Trace	Negative	Negative	Trace	Negative	Trace	Trace	mesangial matrix expansion	mesangioproliferative pattern	mild chronic inflammation	mild fibrosis+tubular atrophy		intimal thickening	Minimal change disease
15	M	Retropositive under ART, HCV+ve, microscopic hematuria	HIV				1.3		4					4	Trace	Trace	3+	1+	Negative	2+	2+	sclerotic pattern+mesangioproliferative pattern	sclerotic pattern+mesangioproliferative pattern	moderate chronic inflammation	mild fibrosis+tubular atrophy		intimal thickening	HIV-associated immune complex kidney disease
16	F	Swelling of body, rashes, SLE	SLE						24					6	3+	2+	2+	3+	3+	2+	3+	sclerotic pattern+mesangioproliferative pattern+endocpaillary proliferation+capillary loops thickening	sclerotic pattern+mesangioproliferative pattern+endocpaillary proliferation+capillary loops thickening	moderate chronic inflammation	mild fibrosis+tubular atrophy		unremarkable	Focal proliferative lupus nephritis ISN/RPS class III		A:4/24 C:2/12
17	M	SLE, puffiness and abd distensions	SLE		4.1	2+	1	1.22	12					8	3+	1+	Trace	1+	2+	2+	2+	mesangioproliferative pattern+endocpaillary proliferation	mesangioproliferative pattern+endocpaillary proliferation	mild chronic inflammation	unremarkable		unremarkable	Focal proliferative lupus nephritis ISN/RPS class III A		A:3/24 C:1/12
13	F	Rashes over face and body, swelling, SLE	SLE	Positive				0.45	4					2	2+	2+	3+	2+	3+	3+	3+	mesangioproliferative pattern+endocpaillary proliferation	mesangioproliferative pattern+endocpaillary proliferation	moderate chronic inflammation	mild fibrosis+tubular atrophy		unremarkable	Diffuse proliferative lupus nephritis ISN/RPS Class IV		A:11/24 C:2/12
10	M	Periorbital swelling, LL swelling	Renal Failure				8.2		2					1	1+	Negative	Negative	Trace	Negative	1+	1+	sclerotic pattern+mesangioproliferative pattern+crescents	sclerotic pattern+mesangioproliferative pattern+crescents	mild chronic inflammation	moderate fibrosis+tubular atrophy		unremarkable	Focal proliferative lupus nephritis ISN/RPS class III	50	A:11/24 C:2/12
8	M	RPGN	Nephritic syndrome	Negative					7					3	1+	Negative	Negative	3+	Negative	1+	1+	mesangioproliferative pattern+endocapillary proliferation+ crescents	mesangioproliferative pattern+endocapillary proliferation+ crescents	severe chronic inflammation	mild fibrosis+tubular atrophy		unremarkable	Post-infectious glomerulonephritis	57
15	F	Rapidly rising creatinine, RPGN with ARF	Renal Failure	Positive					5					2	1+	Negative	Trace	Negative	2+	Negative	Negative	sclerotic pattern+mesangioproliferative pattern+crescents	sclerotic pattern+mesangioproliferative pattern+crescents	moderate chronic inflammation	moderate fibrosis+tubular atrophy		unremarkable	Crescentic glomerulonephritis Type III Pauci immune	40
17	F	Multiple joint pains, fever, Raynaud, rash, facial puffiness, LL swelling, SLE	SLE				1.2		6					13	3+	Negative	Negative	Trace	Negative	Negative	Negative	mesangioproliferative pattern	mesangioproliferative pattern	mild chronic inflammation	mild fibrosis+tubular atrophy		endothelial swelling	Membranous nephropathy
13	F	Facial swelling, abd distension, frothy urine, ?FSGS steroid resistant	Steroid Resistant Nephrotic syndrome			3+			7					2	Negative	Negative	2+	Negative	Negative	Negative	Negative	segmental sclerosis	sclerotic pattern	mild chronic inflammation	mild fibrosis+tubular atrophy		unremarkable	Focal segmental glomerulosclerosis
15	M	?RPGN, ?Acute on chronic kidney disease	Renal Failure	Negative					2					1	1+	Trace	Trace	3+	Negative	Trace	Trace	mesangioproliferative pattern	mesangioproliferative pattern	moderate chronic inflammation	mild fibrosis+tubular atrophy		unremarkable	Inadequate for definite opinion
7	M	Steroid dependant nephrotic syndrome	Steroid sensitive Nephrotic syndrome						14					2	Trace	Negative	Trace	Trace	Negative	Negative	Negative	global and segmental sclerosis	sclerotic pattern	mild chronic inflammation	mild fibrosis+tubular atrophy		unremarkable	Focal segmental glomerulosclerosis
13	F	Persistent proteinuria	Proteinuria	Negative					20					4	Trace	Negative	Negative	Trace	Negative	Trace	Trace	unremarkable	unremarkable	mild chronic inflammation	mild fibrosis+tubular atrophy		unremarkable	Minimal change disease
18	F	Suspected renal parenchymal disease	Renal Failure						6					2	1+	3+	2+	2+	1+	2+	2+	sclerotic pattern+mesangioproliferative pattern+mesangioproliferative pattern+crescents	sclerotic pattern+mesangioproliferative pattern+crescents	moderate chronic inflammation	severe fibrosis+tubular atrophy		intimal thickening+hyalinosis	IgA Nephropathy M1E0S0T2C1
8	F	RPGN, dec urine	Nephritic syndrome				4.2		24					4	3+	Negative	Negative	1+	1+	3+	3+	mesangioproliferative pattern+crescents	mesangioproliferative pattern+crescents	severe chronic inflammation	mild fibrosis+tubular atrophy		unremarkable	Crescentic glomerulonephritis Type I Anti-GBM	100
15	F	SLE, anemia, Swelling b/l lower limbs	SLE	Positive		1+	1		3					3	2+	4+	1+	3+	3+	3+	4	mesangioproliferative pattern+endocapillary proliferation+capillary wire loop thickening	mesangioproliferative pattern+endocapillary proliferation+capillary loops thickening	mild chronic inflammation	unremarkable		unremarkable	Focal proliferative lupus nephritis ISN/RPS class II		A:2/24 C:2/12
9	F	Dec urine output,vomiting	Renal Failure	Negative		3+			13					5	Negative	Negative	2+	2+	2+	3+	3+	ischemic changes+mesangiolysis+increased mesangial cellularity+endocapillary proliferation	mesangioproliferative pattern+endocapillary proliferation+thrombi in capillaries+fibrinoid necrosis	mild chronic inflammation	mild fibrosis+tubular atrophy		unremarkable	Thrombotic microangiopathy
15	F	Swelling of legs, facial puffiness	Proteinuria	Negative		2+	5.3		7					0	Negative	Negative	Negative	Negative	Negative	Negative	Negative	sclerotic pattern+crescents+capillary loops thickening	sclerotic pattern+crescents+capillary loops thickening	moderate chronic inflammation	moderate fibrosis+tubular atrophy		unremarkable	Crescentic glomerulonephritis Type I Anti-GBM	42
17	F	Nephrtoic syndrome	Steroid sensitive Nephrotic syndrome		14.6	4+	1	4.47	4					1	1+	Negative	Negative	Trace	Negative	Negative	Negative	unremarkable	unremarkable	mild chronic inflammation	mild fibrosis+tubular atrophy		unremarkable	Minimal change disease
15	F	Hematuria	Isolated hematuria						13					5	1+	Negative	Negative	1+	Negative	Trace	2+	segmental sclerosis+mesangioproliferative pattern+crescents	sclerotic pattern+mesangioproliferative pattern+crescents	moderate chronic inflammation	mild fibrosis+tubular atrophy		unremarkable	Focal segmental glomerulosclerosis
14	F	Nephrotic syndrome, increased swelling, hematuria	Steroid sensitive Nephrotic syndrome						5					8	Trace	4+	Trace	1+	Negative	2+	3+	mesangioproliferative pattern+mesangioproliferative pattern+endocapillaryproliferation+crescents	mesangioproliferative pattern+endocapillaryproliferation+crescents	mild chronic inflammation	mild fibrosis+tubular atrophy		unremarkable	IgA Nephropathy M1E1S0T0C1	20
17	M	Swelling of body, dec urine output,proteinuria	Nephritic syndrome				1		10					2	Negative	Negative	Negative	1+	1+	1+	Negative	unremarkable	unremarkable	unremarkable	unremarkable		unremarkable	Minimal change disease
13	M	Nephrotic syndrome	Steroid sensitive Nephrotic syndrome		22	3+	0.4		2					2	Trace	Negative	Negative	Negative	Negative	Trace	Trace	unremarkable	unremarkable	mild chronic inflammation	mild fibrosis+tubular atrophy		unremarkable	Minimal change disease
13	M	?RPGN	Nephritic syndrome						17					6	3+	Negative	Trace	3+	Negative	2+	2+	mesangioproliferative pattern+crescents+lobular accentuation	mesangioproliferative pattern+crescents	mild chronic inflammation	mild fibrosis+tubular atrophy	RBC casts+WBC casts	unremarkable	Membranoproliferative glomerulonephritis	12
17	M	Nephrotic syndrome	Steroid sensitive Nephrotic syndrome						16					6	1+	Trace	Negative	Trace	Negative	Trace	Trace	unremarkable	unremarkable	mild chronic inflammation	mild fibrosis+tubular atrophy		unremarkable	Minimal change disease
13	F	Pain abdomen, swelling and rashes in LL	HSP				0.8		11					4	Trace	3+	Negative	Trace	Negative	Trace	Trace	mesangioproliferative pattern+mesangioproliferative pattern+crescents	mesangioproliferative pattern+crescents	mild chronic inflammation	mild fibrosis+tubular atrophy		unremarkable	HSP nephritis	18
17	M	Generalized body swelling, hematuria, dec urine output	Nephritic syndrome			3+		3.3	12					2	Trace	Negative	2+	Trace	Negative	Negative	Negative	mesangioproliferative pattern+mesangioproliferative pattern+endocapillaryproliferation	mesangioproliferative pattern+endocapillaryproliferation	unremarkable	unremarkable		unremarkable	IgM nephropathy
8	M	Pain abdomen, dec urine output	Proteinuria	Negative					2					0	Negative	Negative	Negative	Negative	Negative	Negative	Negative	Unremarkable	Unremarkable	moderate chronic inflammation	mild fibrosis+tubular atrophy		unremarkable	Acute Kidney Injury/ ATN
12	F	SLE	SLE						15					1	2+	1+	1+	1+	3+	2+	1+	mesangioproliferative pattern+endocpaillary proliferation+capillary loops thickening+crescents	mesangioproliferative pattern+endocpaillary proliferation+capillary loops thickening+crescents	mild chronic inflammation	mild fibrosis+tubular atrophy	RBC casts	unremarkable	Focal proliferative lupus nephritis ISN/RPS class III A	15	A:6/24 C:2/12
12	M	Swelling of body, SOB, hypertension, hematuria, proteinuria	Nephritic syndrome	Negative			2.5		8					5	3+	Trace	Trace	3+	Trace	2+	2+	mesangioproliferative pattern+endocapillary proliferation+double contours+lobular accentuation	mesangioproliferative pattern+endocapillary proliferation	mild chronic inflammation	mild fibrosis+tubular atrophy	RBC casts	unremarkable	Membranoproliferative glomerulonephritis
14	F	SLE	SLE	Positive		3+	0.6	1.2	20					5	2+	2+	1+	3+	Trace	3+	3+	mesangioproliferative pattern+crescents	mesangioproliferative pattern+crescents	mild chronic inflammation	mild fibrosis+tubular atrophy		unremarkable	Focal proliferative lupus nephritis ISN/RPS class III A	5	A:4/24 C:0/12
16	F	Pericardial effusion, b/l LL swelling	Proteinuria	Negative	31	2+	0.55	5.5	10					12	4+	Negative	Negative	2+	Negative	4+	3+	capillary loops with thickening and focal spikes	capillary loops thickening	mild chronic inflammation	mild fibrosis+tubular atrophy		unremarkable	Membranous nephropathy
13	F	RPGN in suspected Lupus	SLE	Positive			2.89		4					0	Negative	Negative	Negative	Negative	Negative	Negative	Negative	mesangioproliferative pattern+endocpaillary proliferation+capillary loops thickening	mesangioproliferative pattern+endocpaillary proliferation+capillary loops thickening	mild chronic inflammation	mild fibrosis+tubular atrophy		unremarkable	Diffuse proliferative lupus nephritis ISN/RPS Class IV		A:5/24 C:2/12
15	M	SLE nephritis, HTN, generalized swelling of body,fever, dec urine	SLE	Positive	1.8		2.1	5.75	14					5	2+	2+	1+	3+	Trace	3+	4+	mesangioproliferative pattern+endocpaillary proliferation+crescents+capillary loops thickening	mesangioproliferative pattern+endocpaillary proliferation+crescents+capillary loops thickening	moderate chronic inflammation	mild fibrosis+tubular atrophy		unremarkable	Diffuse proliferative lupus nephritis ISN/RPS Class IV	15	A:14/24 C:3/12
11	M	Generalized body swelling, hematuria	Isolated hematuria	Positive					2					2	Trace	Negative	Negative	Trace	Negative	Trace	Trace	sclerotic pattern+mesangioproliferative pattern+endocpaillary proliferation+crescents	sclerotic pattern+mesangioproliferative pattern+endocpaillary proliferation+crescents	moderate chronic inflammation	mild fibrosis+tubular atrophy		unremarkable	Crescentic glomerulonephritis Type III Pauci immune	50
16	M	Nephrotic syndrome, generalized swelling of body	Steroid sensitive Nephrotic syndrome						19					3	1+	Negative	2+	Trace	Negative	Trace	1+	global and segmental sclerosis	sclerotic pattern	mild chronic inflammation	mild fibrosis+tubular atrophy		unremarkable	Focal segmental glomerulosclerosis
4	M	Swelling of body x15 days, hematuria, high bp,	Nephritic syndrome		15	3+	1	3.7	1					3	Trace	4+	Trace	Trace	Negative	3+	2+	mesangioproliferative pattern+mesangioproliferative pattern	mesangioproliferative pattern	mild chronic inflammation	unremarkable		unremarkable	IgA Nephropathy M0E0S0T0C0
14	F	SLE	SLE	Positive					30					6	3+	Trace	Trace	3+	2+	1+	1+	global and segmental sclerosis+mesangioproliferative pattern+endocpaillary proliferation+crescents	sclerotic pattern+mesangioproliferative pattern+endocpaillary proliferation+crescents	mild chronic inflammation	unremarkable		unremarkable	Diffuse proliferative lupus nephritis ISN/RPS Class IV-S	3	A:9/24 C:0/12
7	M	fever & vomiting since 8 days, anuria	Renal Failure	Negative					6					4	1+	Negative	Trace	Negative	1+	Trace	Trace	mesangioproliferative pattern+endocapillary proliferation+double contours+dilated capillaries withfibrinoid material and erythrocytes	mesangioproliferative pattern+endocapillary proliferation+thrombi in capillaries+fibrinoid necrosis	moderate chronic inflammation	mild fibrosis+tubular atrophy		intimal thickening	Thrombotic microangiopathy
14	M	B/l medicorenal disease	Renal Failure				4		8					2	1+	1+	Negative	Negative	Negative	Trace	1+	sclerotic pattern+mesangioproliferative pattern+endocpaillary proliferation+crescents+capillary loops thickening	sclerotic pattern+mesangioproliferative pattern+endocpaillary proliferation+crescents+capillary loops thickening	moderate chronic inflammation	moderate fibrosis+tubular atrophy		unremarkable	Crescentic glomerulonephritis Type III Pauci immune	63
4	M	Steroid resistant nephrotic syndrome	Steroid resistant nephrotic syndrome						6					3	Trace	Negative	2+	2+	1+	2+	2+	global and segmental sclerosis	sclerotic pattern	mild chronic inflammation	mild fibrosis+tubular atrophy		unremarkable	Focal segmental glomerulosclerosis
12	M	SLE, fever, swelling of body	SLE	Positive					10					7	2+	3+	3+	3+	3+	3+	3+	mesangioproliferative pattern+endocpaillary proliferation+crescents+capillary loops thickening+membranoproliferative pattern	mesangioproliferative pattern+endocpaillary proliferation+crescents+capillary loops thickening	mild chronic inflammation	unremarkable		unremarkable	Diffuse proliferative lupus nephritis ISN/RPS Class IV-G	50	A:13/24 C:0/12
15	M	Swelling of body hematuria	Nephrotic Proteinuria + Hematuria				1.9		5					3	2+	Negative	Negative	2+	Negative	2+	2+	global and segmental sclerosis	sclerotic pattern	mild chronic inflammation	mild fibrosis+tubular atrophy		unremarkable	Focal segmental glomerulosclerosis
4	M	hematuria	Isolated hematuria						5					1	Trace	1+	Negative	Negative	Negative	Trace	Trace	unremarkable	unremarkable	mild chronic inflammation	mild fibrosis+tubular atrophy		unremarkable	Thin Basement Membrane disease
16	M	Swelling of limbs	Proteinuria			3+	1.3	0.4	27					4	Negative	3+	Negative	2+	Negative	Trace	Trace	mesangioproliferative pattern+mesangioproliferative pattern	mesangioproliferative pattern	moderate chronic inflammation	mild fibrosis+tubular atrophy		unremarkable	IgA Nephropathy M0E0S0T0C0
11	M	nephrotic syndrome	Steroid sensitive Nephrotic syndrome		3	3+	0.6	2.1	14					2	Trace	Negative	Negative	Trace	Negative	Negative	Negative	global and segmental sclerosis+mesangioproliferative pattern+mesangioproliferative pattern+ischemic changes+basement membranes lamellations	sclerotic pattern+mesangioproliferative pattern+capillary loops thickening	mild chronic inflammation	mild fibrosis+tubular atrophy		intimal thickening+hyalinosis	Focal Segmental Glomerulosclerosis- Familial
1	M	Nephrotic syndrome	Steroid sensitive Nephrotic syndrome			3+			9					0	Negative	Negative	Negative	Negative	Negative	Negative	Negative	unremarkable	unremarkable	mild chronic inflammation	mild fibrosis+tubular atrophy		unremarkable	Minimal change disease
12	F	Swelling of body	Proteinuria						6					0	Negative	Negative	Negative	Negative	Negative	Negative	Negative	mesangioproliferative pattern+endocapillary proliferation+ crescents+thickening of capillary loops	mesangioproliferative pattern+endocapillary proliferation+ crescents+capillary loops thickening	mild chronic inflammation	mild fibrosis+tubular atrophy		unremarkable	Membranoproliferative glomerulonephritis	33
15	F	Steroid resistant nephrotic syndrome with HTN with microscopic hematuria	Steroid resistant nephrotic syndrome	Negative				6.2	7					8	Trace	Trace	Negative	Trace	Negative	1+	2+	crescents+thickening of capillary loops	crescents+capillary loops thickening	mild chronic inflammation	mild fibrosis+tubular atrophy		unremarkable	Crescentic glomerulonephritis Type III Pauci immune	42
13	F	steroid dependant nephrotic syndrome	Steroid sensitive Nephrotic syndrome	Negative		2+			12					1	Negative	Negative	Negative	1+	Negative	Negative	Negative	unremarkable	unremarkable	mild chronic inflammation	mild fibrosis+tubular atrophy		unremarkable	Minimal change disease
14	F	nephrotic syndrome	Steroid sensitive Nephrotic syndrome				0.7		5					3	Trace	Negative	Negative	Trace	Negative	Trace	Trace	global and segmental sclerosis+mesangioproliferative pattern+endocapillary proliferation+capillary loops thickening	sclerotic pattern+mesangioproliferative pattern+endocapillary proliferation+capillary loops thickening	severe chronic inflammation	moderate fibrosis+tubular atrophy		intimal thickening+hyalinosis	Focal segmental glomerulosclerosis
14	F	Swelling of legs and body,SLE	SLE	Positive		3+	1.8	1	5					5	4+	2+	1+	3+	4+			mesangioproliferative pattern+endocpaillary proliferation+crescents+capillary loops thickening	mesangioproliferative pattern+endocpaillary proliferation+crescents+capillary loops thickening	moderate chronic inflammation	mild fibrosis+tubular atrophy		intimal thickening+hyalinosis	Diffuse proliferative lupus nephritis ISN/RPS Class IV-G		A:7/24 C:2/12
10	F	SLE, hypothyroidism, HTN	SLE	Positive		3+	1.1	2.45	4					3	2+	1+	1+	1+	3+	3+	3+	mesangioproliferative pattern+endocpaillary proliferation+capillary loops thickening	mesangioproliferative pattern+endocpaillary proliferation+capillary loops thickening	moderate chronic inflammation	mild fibrosis+tubular atrophy		hyalinosis	Diffuse proliferative lupus nephritis ISN/RPS Class IV		A:6/24 C:2/12
7	F	SLE	SLE	Positive	3.9	3+	1.9		8					4	1+	4+	2+	3+	2+	1+	3+	mesangioproliferative pattern+endocpaillary proliferation+crescents	mesangioproliferative pattern+endocpaillary proliferation+crescents	mild chronic inflammation	mild fibrosis+tubular atrophy		intimal thickening	Focal proliferative lupus nephritis ISN/RPS Class III	12.5	A:5/24 C:2/12
14	M	Hematuria, swelling of leg	Nephrotic Proteinuria + Hematuria						0					0	Negative	Negative	Negative	Negative	Negative	Negative	Negative	mesangioproliferative pattern+mesangioproliferative pattern	mesangioproliferative pattern	mild chronic inflammation	unremarkable		unremarkable	Inadequate for definite opinion
15	M	Nephrotic/nephritic syndrome	Nephritic syndrome						6					2	1+	Negative	Trace	Trace	Negative	Trace	Trace	global and segmental sclerosis+mesangioproliferative pattern	sclerotic pattern+mesangioproliferative pattern	mild chronic inflammation	mild fibrosis+tubular atrophy		unremarkable	Focal segmental glomerulosclerosis
6	F	Facial puffiness, swelling of whole body, decrease urine output, HTIN	Nephritic syndrome	Negative					15					4	Trace	Trace	Negative	2+	Negative	Trace	Trace	mesangioproliferative pattern+endocapillary proliferation+ crescents	mesangioproliferative pattern+endocapillary proliferation+ crescents	mild chronic inflammation	mild fibrosis+tubular atrophy		unremarkable	Post-infectious glomerulonephritis
13	M	generalized swelling of body with dec. urine output	Nephritic syndrome						16					4	1+	4+	2+	1+	Negative	3+	4+	sclerotic pattern+mesangioproliferative pattern+mesangioproliferative pattern+crescents	sclerotic pattern+mesangioproliferative pattern+crescents	mild chronic inflammation	mild fibrosis+tubular atrophy		unremarkable	IgA Nephropathy M1E1S0T0C1	12.5
15	M	Generalized body swelling,hypertension	Steroid sensisitve Nephrotic syndrome		1.9	3+	0.8	6.5	9					5	Negative	Negative	Trace	Negative	Negative	Negative	Negative	unremarkable	unremarkable	mild chronic inflammation	mild fibrosis+tubular atrophy		unremarkable	Minimal change disease
11	M	SLE	SLE	Positive					7					10	3+	3+	3+	3+	3+	3+	3+	segmental sclerosis+mesangioproliferative pattern+endocpaillary proliferation+crescents+capillary loops thickening	sclerotic pattern+mesangioproliferative pattern+endocpaillary proliferation+crescents+capillary loops thickening	mild chronic inflammation	mild fibrosis+tubular atrophy		unremarkable	Diffuse proliferative lupus nephritis ISN/RPS Class IV-G	28	A:14/24 C:6/12
15	F	nephritic syndrome	Nephritic syndrome						17					7	Trace	Trace	Negative	Negative	Negative	Trace	Trace	mesangioproliferative pattern+mesangioproliferative pattern	mesangioproliferative pattern	mild chronic inflammation	unremarkable		unremarkable	Minimal change disease
8	F	Decreased urine output, proteinuria	Proteinuria						23					4	4+	2+	2+	3+	1+	2+	2+	crescents	crescents	moderate chronic inflammation	mild fibrosis+tubular atrophy	RBC casts+hyaline casts	unremarkable	Crescentic glomerulonephritis Type II immune complex mediated	96
2	F	Steroid resistant nephrotic syndrome	Steroid resistant nephrotic syndrome	Negative			0.6		16					3	Trace	Negative	2+	1	Trace	1+	1+	unremarkable	unremarkable	mild chronic inflammation	mild fibrosis+tubular atrophy		unremarkable	Minimal change disease
15	M	Shortness of breath, pink frothing sputum	Nephritic syndrome	Negative					4					4	Negative	Negative	Negative	Trace	Negative	Negative	Negative	mesangioproliferative pattern+thickened capillary loops	mesangioproliferative pattern+capillary loops thickening	mild chronic inflammation	moderate fibrosis+tubular atrophy	RBC casts+hyaline casts	unremarkable	Tubulo-interstitial nephiritis
